# Supplementary material for: Antiamoebic Activity of Imidazothiazole Derivatives against Opportunistic Pathogen Acanthamoeba castellanii
Source: Antibiotics (Basel). 2022 Aug 31;11(9):1183. doi: 10.3390/antibiotics11091183 (PMC9494960; doi:10.3390/antibiotics11091183)
Supplement: Supplementary file 1 [file antibiotics-11-01183-s001.zip]

Archive with 1 entries (1 files):
- antibiotics-1862839-supplementary.pdf
